# Supplementary material for: Pre-existing resistance in the latent reservoir can compromise VRC01 therapy during chronic HIV-1 infection
Source: PLoS Comput Biol. 2020 Nov 30;16(11):e1008434. doi: 10.1371/journal.pcbi.1008434 (PMC7728175; doi:10.1371/journal.pcbi.1008434)
Supplement: S1 Table — Replicative fitness was estimated by analyzing competitive growth assays where available (S1 Fig) and by assuming zero epistasis otherwise. For the N279K and N280D mutants, competitive growth assays indicated replicative fitness indistinguishable from the wild-type. The relative infectivity of each strain was calculated as the ratio of its % infectivity to that of the wild type, reported elsewhere [28]. The frequencies were obtained using our model (Eqs (1)–(10)). (XLSX) [file pcbi.1008434.s003.xlsx]

## Sheet: Sheet1
Strains	Replicative fitness	Infectivity	Frequency
YU2 (wild-type)	1	1	0.999624
N279K	1	0.86	0.000227
N280D	1	0.453	5.8e-05
R456W	0.432	0.974	5.79e-05
G458D	0.491	0.1	3.3e-05
N279K-N280D	1	0.389	1.56e-09
N279K-R456W	1	0.427	1.59e-09
N279K-G458D	0.491	0.086	9.69e-10
N280D-R456W	0.432	0.441	1.16e-09
N280D-G458D	0.491	0.0453	9.48e-10
R456W-G458D	0.212	0.0974	9.56e-10
N279K-N280D-R456W	0.432	0.379	3.36e-14
N279K-N280D-G458D	0.491	0.0389	2.83e-14
N279K-R456W-G458D	0.491	0.0427	2.84e-14
N280D-R456W-G458D	0.212	0.0441	2.8e-14
N279K-N280D-R456W-G458D	0.433	0.208	9.2e-19
